# Supplementary material for: HNMT Upregulation Induces Cancer Stem Cell Formation and Confers Protection against Oxidative Stress through Interaction with HER2 in Non-Small-Cell Lung Cancer
Source: Int J Mol Sci. 2022 Jan 31;23(3):1663. doi: 10.3390/ijms23031663 (PMC8835856; doi:10.3390/ijms23031663)
Supplement: Supplementary file 1 [file ijms-23-01663-s001.zip]

Archive with 1 entries (1 files):
- ijms-1544055-supplementary.pdf
